# Supplementary material for: A structural equation model to access the regional public brands of agricultural products: Case of Chinese Yingde black tea
Source: PLoS One. 2024 Sep 27;19(9):e0310722. doi: 10.1371/journal.pone.0310722 (PMC11432859; doi:10.1371/journal.pone.0310722)
Supplement: S2 Appendix — (XLSX) [file pone.0310722.s002.xlsx]

## Sheet: original data
Appendix 2 Data Avaliable
NO.	PS1	PS2	PS3	PS4	PS5	RE1	RE2	RE3	RE4	IC1	IC2	IC3	IC4	IC5	RC1	RC2	RC3	RC4	BR1	BR2	BR3	BR4
1	4	7	7	7	4	4	4	4	4	5	7	7	7	4	4	5	4	4	5	4	4	4
2	4	4	4	4	4	4	4	4	4	4	6	5	4	7	6	4	4	5	4	4	4	4
3	5	5	5	7	7	6	5	5	4	7	7	7	7	7	6	3	4	4	5	5	6	5
4	4	5	6	5	4	5	5	5	5	7	7	4	7	7	7	6	7	7	5	4	5	5
5	3	5	5	4	4	6	6	5	6	4	7	4	7	5	7	7	6	7	4	7	4	7
6	4	4	4	4	4	6	5	5	5	5	7	4	5	5	4	4	4	4	4	4	4	4
7	5	5	6	6	5	6	7	7	6	4	6	4	4	5	6	5	5	4	7	7	6	6
8	7	6	6	6	6	4	5	4	6	7	7	7	7	7	7	6	7	6	6	7	6	6
9	4	4	4	3	4	6	6	6	4	3	4	6	7	5	5	7	4	5	4	7	6	5
10	7	7	7	5	7	6	7	5	7	6	6	7	7	5	7	7	4	7	7	7	7	7
11	5	4	4	5	4	7	5	5	4	5	7	6	4	6	7	7	6	7	6	4	5	7
12	4	4	1	3	4	4	4	5	4	3	4	5	4	4	4	4	4	4	4	2	4	4
13	7	7	5	6	7	7	7	7	5	7	5	6	6	7	5	7	6	5	4	6	4	6
14	5	4	4	4	4	3	6	6	5	5	7	5	5	6	5	6	5	7	4	3	5	4
15	4	5	4	4	6	6	6	7	5	6	7	4	5	5	5	4	6	4	4	4	4	5
16	7	7	5	7	7	7	7	7	7	5	7	7	7	7	6	5	7	7	6	7	5	6
17	4	4	4	4	3	5	6	7	6	4	4	5	4	4	7	7	7	7	4	7	6	6
18	7	6	6	4	7	7	6	6	6	7	7	4	7	7	5	7	6	7	6	7	6	6
19	4	5	5	5	4	5	5	5	7	5	4	4	4	4	3	4	4	3	4	4	4	4
20	6	6	5	6	6	6	7	6	7	5	4	5	5	5	7	6	5	6	6	6	5	6
21	7	5	4	6	6	6	5	6	5	4	6	6	6	6	7	6	6	6	6	6	6	4
22	4	4	5	6	5	5	6	5	5	6	5	5	6	6	4	3	5	4	5	6	5	5
23	6	4	5	5	4	4	6	4	4	5	5	5	4	5	4	4	5	4	5	6	5	5
24	2	4	4	4	3	4	4	4	4	4	7	5	6	6	4	3	5	5	3	5	3	4
25	7	6	6	4	7	7	6	6	5	7	7	4	7	7	5	7	6	7	6	6	6	6
26	4	4	6	4	4	4	4	4	4	5	4	4	3	4	4	4	4	4	4	4	4	4
27	5	7	4	4	5	6	6	6	6	4	6	4	4	4	4	4	4	4	4	4	5	4
28	5	5	5	5	6	6	7	7	6	5	6	4	6	5	4	7	5	5	7	6	6	7
29	5	4	6	5	6	6	7	7	6	5	6	4	6	5	4	7	5	5	7	5	6	7
30	6	6	6	5	6	7	7	7	6	7	4	7	6	7	5	5	6	6	7	6	6	6
31	5	7	4	5	4	4	4	4	4	4	4	5	6	4	5	3	4	4	4	4	4	5
32	5	6	5	4	5	6	6	6	6	4	5	6	6	6	5	5	5	5	5	4	5	6
33	4	4	4	5	4	5	5	5	6	1	4	2	1	2	5	6	7	6	7	7	5	7
34	5	5	4	6	4	3	4	6	6	4	5	4	6	4	4	4	4	4	4	4	4	4
35	5	6	5	4	6	4	4	4	4	6	7	6	6	6	3	4	6	5	5	5	5	5
36	4	4	3	4	4	6	4	3	4	6	6	5	4	4	4	4	4	4	4	6	4	4
37	7	7	5	7	7	7	7	6	7	5	7	7	7	7	6	4	2	2	6	2	5	6
38	7	7	6	6	7	7	7	7	7	6	7	7	7	7	4	5	4	5	6	7	5	7
39	4	4	4	4	4	7	7	6	6	5	4	4	4	5	3	6	4	4	4	5	4	4
40	5	4	6	4	5	7	7	6	5	6	6	6	6	6	5	7	7	6	7	6	5	6
41	7	4	4	5	3	4	5	5	6	5	5	5	5	4	5	5	5	6	4	4	5	4
42	7	2	6	7	6	6	6	6	5	7	4	7	7	7	4	4	7	7	7	7	6	4
43	5	6	6	6	5	6	5	5	5	7	5	7	5	7	7	6	5	6	7	7	6	6
44	6	6	6	7	6	6	7	6	6	6	6	6	6	7	6	5	6	6	7	6	6	6
45	3	4	5	4	3	7	4	6	4	4	6	6	7	5	4	6	5	4	5	5	5	5
46	6	6	5	6	6	6	7	6	6	4	5	6	5	5	4	7	7	7	5	5	5	5
47	7	7	7	7	6	4	4	5	4	6	6	6	5	7	5	7	6	6	6	6	7	7
48	6	6	7	6	6	4	5	5	6	6	6	4	4	6	5	6	5	7	7	7	5	6
49	7	5	5	7	7	6	7	7	7	7	6	5	7	6	5	6	5	6	5	5	5	5
50	7	4	6	6	7	7	7	7	7	6	7	6	6	6	6	7	6	7	6	6	5	5
51	4	5	4	5	5	6	6	6	5	6	5	4	4	6	5	6	6	7	6	6	5	6
52	6	7	4	7	7	5	6	5	6	5	4	5	6	5	4	6	4	6	6	5	5	4
53	7	7	6	4	7	5	4	4	4	4	5	5	5	5	4	5	5	5	4	4	4	4
54	7	4	5	5	5	4	5	5	4	7	4	4	4	4	6	5	6	7	4	4	5	4
55	5	6	5	4	4	4	4	5	3	4	4	4	5	5	6	5	7	7	5	5	5	4
56	6	4	5	6	4	4	4	4	4	6	6	7	6	6	6	6	7	6	4	6	4	4
57	4	4	5	4	4	4	5	4	5	6	5	5	5	5	7	7	4	4	7	6	6	7
58	7	7	6	7	7	5	7	5	6	7	4	6	6	7	5	6	4	7	7	6	7	6
59	6	6	4	4	4	4	4	4	3	4	4	2	2	4	2	4	6	4	4	4	4	4
60	4	4	5	6	4	6	5	5	6	5	5	5	5	5	4	6	5	6	5	6	6	6
61	5	4	4	5	4	5	4	5	5	4	4	4	4	4	5	4	4	4	5	5	6	7
62	6	4	4	5	4	6	4	7	6	7	6	5	7	7	5	5	5	5	7	7	6	6
63	5	4	4	4	4	5	4	3	4	4	6	4	2	4	4	4	4	4	4	4	4	4
64	5	4	4	4	5	7	5	7	7	4	7	7	7	7	6	7	6	7	5	5	6	5
65	5	6	5	4	4	4	4	5	3	4	4	4	5	5	6	5	7	7	5	5	5	4
66	4	5	5	5	4	5	5	5	7	5	4	5	4	5	3	4	4	3	5	4	4	4
67	6	6	5	6	5	3	3	4	4	4	6	5	5	4	4	4	5	5	5	5	5	6
68	7	7	6	7	6	6	7	7	7	7	6	7	7	6	7	7	6	7	6	7	5	7
69	4	4	4	4	3	5	5	5	4	4	4	4	4	4	4	5	4	4	4	4	4	4
70	6	6	5	6	5	6	4	4	4	4	7	4	5	7	3	4	5	5	4	4	4	4
71	5	5	5	7	7	7	6	6	7	6	6	6	6	6	7	7	7	7	6	6	6	6
72	4	6	4	4	4	4	6	6	6	5	6	5	6	6	5	6	5	5	5	6	5	6
73	6	6	5	5	6	6	6	7	6	5	7	6	7	6	7	7	6	7	7	7	6	7
74	4	4	4	4	4	5	4	2	5	4	4	5	4	4	4	4	5	5	4	4	3	6
75	6	6	5	7	7	6	7	7	7	6	6	6	6	6	6	6	6	6	6	7	7	7
76	6	5	6	4	6	4	6	7	7	6	5	4	5	5	4	4	6	4	4	4	4	4
77	4	4	5	4	5	3	4	2	4	4	4	4	4	4	5	5	5	4	4	4	4	4
78	4	4	5	5	5	7	4	4	4	6	7	5	5	7	7	7	6	6	7	5	5	7
79	7	5	7	7	5	5	5	4	3	7	7	6	7	6	7	5	6	7	6	6	6	6
80	6	7	6	6	5	6	4	5	4	6	7	5	7	6	6	7	5	6	6	6	7	6
81	3	7	4	4	7	6	4	5	7	5	6	6	4	6	7	7	7	7	6	6	7	6
82	6	6	6	7	7	7	7	7	7	7	6	6	6	6	6	6	6	7	7	7	7	7
83	7	5	5	3	4	5	7	6	6	6	6	6	7	6	6	6	5	6	5	6	5	5
84	6	4	5	5	5	6	6	6	5	4	5	6	4	6	4	6	6	6	6	6	5	6
85	6	5	6	6	4	5	4	6	6	6	4	4	4	4	3	5	6	6	4	4	4	4
86	4	5	4	4	4	5	5	4	4	4	5	4	4	5	5	5	4	5	5	6	5	4
87	5	5	7	7	6	7	3	5	4	5	7	6	7	6	7	5	5	5	6	7	5	5
88	7	6	6	5	6	7	7	7	7	4	7	7	7	7	4	4	5	4	5	4	3	5
89	5	4	6	5	5	4	4	4	4	4	4	4	4	4	3	5	5	4	6	5	5	5
90	5	6	7	6	7	5	7	7	7	6	4	4	5	7	4	7	5	6	6	7	6	7
91	5	4	6	7	5	4	4	5	5	4	5	4	5	5	6	5	5	7	6	5	5	4
92	5	4	4	4	4	4	4	4	4	4	4	4	4	4	4	4	5	4	2	4	4	4
93	6	6	5	4	6	7	4	7	5	6	6	7	7	7	7	5	5	6	4	4	6	4
94	5	5	7	6	7	6	5	7	7	7	6	6	6	7	5	6	6	6	6	7	7	6
95	4	5	4	4	4	4	5	4	4	4	5	4	5	5	5	5	4	5	5	6	5	3
96	4	4	4	4	4	4	4	4	4	4	3	5	4	4	4	5	4	4	4	4	4	4
97	4	5	4	4	4	4	4	4	4	4	4	5	4	4	4	5	4	5	4	6	6	7
98	6	7	7	6	7	7	7	7	6	6	7	6	6	6	4	4	7	7	7	5	7	6
99	4	4	4	4	4	4	4	4	4	6	4	4	4	4	4	5	4	4	5	4	3	4
100	6	7	5	6	6	5	4	4	4	4	6	6	7	5	3	1	4	4	7	6	6	7
101	5	4	6	7	7	7	5	7	7	4	7	5	6	6	4	4	4	5	5	7	4	5
102	5	5	5	4	6	4	5	5	4	4	4	4	4	4	5	6	5	5	4	4	4	4
103	7	7	4	4	6	7	6	6	5	7	7	4	7	7	4	6	6	6	6	7	5	4
104	4	4	4	4	4	6	6	6	4	4	4	7	7	5	4	6	4	5	4	7	7	5
105	5	5	6	7	5	6	4	5	4	5	7	6	7	6	7	6	5	5	6	7	5	4
106	4	6	6	5	6	4	4	3	4	4	6	5	4	4	4	4	4	4	2	4	3	4
107	4	4	5	5	4	7	7	5	6	6	5	5	4	5	4	4	5	4	4	4	4	4
108	4	4	4	4	2	4	6	4	4	4	4	6	4	4	5	4	6	4	5	4	5	5
109	4	4	2	2	3	4	4	5	4	4	7	4	4	4	3	4	6	5	4	4	4	4
110	4	6	4	6	4	7	5	6	7	5	6	4	6	5	6	7	7	7	6	6	6	5
111	4	5	5	6	3	7	4	5	4	6	7	5	6	7	7	6	6	6	7	5	5	7
112	4	4	4	4	4	4	4	4	4	5	4	4	6	4	5	5	6	5	5	4	5	5
113	6	4	5	4	5	5	5	5	5	6	5	6	6	5	4	6	6	6	5	6	5	4
114	5	4	5	4	4	4	4	4	4	4	7	4	3	4	4	4	4	4	4	4	4	4
115	7	4	6	7	5	4	4	4	4	4	5	5	4	4	2	4	4	4	5	6	5	5
116	4	4	5	5	4	7	4	5	4	6	7	5	5	7	7	6	6	6	7	5	5	7
117	2	7	6	2	7	6	7	5	7	7	7	7	7	7	7	7	7	7	7	7	7	7
118	6	5	4	5	4	6	6	6	5	6	7	7	6	7	7	6	7	6	7	6	7	6
119	5	4	4	4	4	4	6	6	5	5	7	4	5	6	4	6	5	7	4	4	5	4
120	5	5	4	4	4	4	4	4	4	4	4	5	6	4	5	6	5	4	4	6	4	5
121	6	6	7	6	5	5	4	4	5	5	6	5	5	6	5	5	5	4	4	4	4	4
122	5	5	5	5	4	6	7	7	6	5	7	5	6	5	5	6	6	6	4	6	7	6
123	4	4	4	4	4	4	4	4	4	5	5	5	7	5	4	6	5	5	4	6	4	6
124	6	6	6	5	6	7	6	6	6	6	7	6	6	5	7	4	5	7	4	5	4	4
125	4	5	4	4	4	4	5	4	4	4	5	4	5	5	4	5	4	6	5	6	5	4
126	5	4	6	5	5	6	5	5	4	7	7	7	6	7	4	5	6	5	6	6	5	5
127	6	4	5	5	5	6	6	7	5	4	4	6	4	6	4	6	4	6	6	6	5	6
128	4	5	4	5	4	4	4	4	4	4	4	3	6	4	4	7	4	5	4	4	4	4
129	2	4	4	4	3	4	4	4	4	4	7	5	5	5	4	3	5	5	4	5	4	4
130	4	4	4	4	4	4	4	4	4	5	6	4	6	6	4	4	4	4	4	4	4	4
131	7	6	6	6	5	6	5	5	4	7	5	7	5	7	7	7	5	6	7	7	7	6
132	5	3	7	4	4	4	3	4	3	5	4	6	4	4	4	4	4	4	4	4	4	4
133	7	7	6	6	7	5	6	7	6	6	7	7	6	7	7	7	7	7	6	6	6	6
134	4	4	6	5	4	4	5	6	6	4	4	4	5	5	4	5	5	6	5	5	4	5
135	6	4	4	5	4	4	4	5	2	5	4	5	5	5	4	4	5	5	5	6	7	6
136	4	4	3	4	4	5	7	5	5	4	4	4	4	4	5	5	4	5	6	4	5	5
137	7	5	5	6	5	4	5	4	4	4	4	4	4	7	4	5	5	4	4	4	4	4
138	2	5	2	2	3	6	6	7	6	6	6	6	7	7	7	5	7	6	6	4	5	4
139	5	4	4	4	4	5	5	5	4	5	5	4	4	6	4	5	4	4	4	3	4	4
140	4	4	3	3	3	5	4	4	5	3	4	5	4	4	4	4	4	3	4	5	5	5
141	6	5	6	7	6	6	6	7	6	6	6	6	7	6	5	6	6	6	6	7	5	5
142	6	4	4	5	4	7	4	7	6	7	6	5	7	7	4	5	5	5	7	7	6	7
143	6	5	5	6	5	5	4	5	5	6	6	6	4	6	5	5	6	5	6	7	7	6
144	5	5	5	5	4	6	7	7	6	4	6	4	5	5	7	5	7	5	6	6	7	6
145	6	4	6	7	6	7	6	7	6	4	6	7	4	7	6	6	6	6	6	7	7	4
146	5	4	4	5	5	4	5	5	5	4	5	4	4	6	4	4	4	4	5	3	4	4
147	6	4	6	5	5	6	5	6	4	7	7	6	6	7	4	5	6	5	6	6	5	5
148	4	4	4	4	4	6	5	2	5	4	4	5	4	4	4	4	5	5	3	4	3	6
149	4	4	5	5	4	5	7	7	7	6	7	5	7	7	6	5	5	4	4	4	4	4
150	6	7	5	6	5	3	3	4	5	4	6	5	5	4	4	4	5	5	5	5	6	6
151	7	5	5	6	6	7	7	7	7	7	4	5	6	4	4	7	6	5	4	5	4	4
152	4	4	4	4	3	4	4	4	4	4	4	4	2	5	2	3	5	5	4	4	4	4
153	4	4	4	4	4	5	4	4	4	4	3	4	4	7	4	6	5	4	4	4	4	4
154	7	5	6	6	6	7	7	7	6	7	6	6	5	6	4	5	4	5	6	7	6	5
155	6	7	6	4	6	6	6	7	7	4	4	4	7	4	6	7	7	6	6	6	6	6
156	6	5	6	7	6	6	5	7	4	4	6	4	4	6	4	5	4	4	6	7	6	6
157	3	4	4	6	4	4	4	5	4	4	4	4	6	4	2	4	6	4	4	5	4	4
158	5	5	6	5	5	4	4	4	4	4	4	4	5	4	4	4	3	4	4	3	4	4
159	4	4	5	5	4	5	6	4	4	4	5	6	6	4	5	4	4	4	4	4	4	4
160	7	7	5	7	6	7	5	5	7	5	5	5	6	6	7	7	7	7	5	6	7	4
161	6	4	6	6	6	7	6	6	5	6	6	6	6	6	6	7	5	5	6	6	6	6
162	4	5	5	7	6	4	4	4	4	6	4	4	4	4	5	7	7	7	7	7	5	6
163	7	6	6	6	6	3	4	4	4	4	6	5	5	4	4	4	5	5	5	4	5	5
164	5	6	6	5	5	4	4	4	4	4	6	5	4	4	4	4	4	4	2	4	3	4
165	6	5	6	6	6	6	6	7	4	4	6	4	4	5	4	4	4	4	6	7	6	6
166	4	7	5	6	5	4	5	4	4	5	5	5	5	6	4	6	5	5	5	6	5	5
167	6	5	5	6	6	5	4	5	5	6	6	6	4	6	4	5	7	5	6	7	7	6
168	4	4	5	4	4	4	4	3	3	5	6	4	6	6	4	4	4	4	4	4	4	4
169	3	4	3	2	3	4	7	4	4	2	4	2	2	2	4	4	4	4	4	4	4	4
170	7	6	6	6	6	6	7	7	6	4	2	2	2	3	6	7	6	7	5	5	5	6
171	6	7	7	7	7	7	7	7	5	5	5	5	5	5	4	7	7	5	7	6	6	7
172	5	6	5	5	4	4	6	6	6	5	6	6	6	5	7	5	6	6	5	4	4	5
173	5	4	4	4	4	5	4	3	4	4	6	4	2	4	4	4	4	4	4	4	4	4
174	5	4	4	6	4	5	4	5	6	4	5	5	6	4	4	4	4	4	4	4	4	4
175	5	5	4	4	5	4	4	3	4	4	5	7	4	5	4	4	4	4	4	4	4	4
176	7	6	6	7	7	6	6	6	6	7	4	7	7	7	3	4	4	4	7	7	6	4
177	4	6	5	5	4	6	6	6	6	6	6	5	6	6	5	6	5	6	7	6	7	6
178	6	7	7	6	7	6	7	7	6	6	6	6	6	6	2	5	4	4	6	6	5	6
179	5	4	5	6	4	7	7	5	5	5	4	5	4	5	4	4	4	4	6	5	5	7
180	5	4	4	4	4	4	4	4	4	4	4	4	4	5	4	4	5	4	2	4	5	4
181	4	4	6	5	4	4	5	4	4	5	4	7	5	5	4	4	4	4	7	7	5	6
182	6	6	5	7	5	5	6	6	5	5	7	7	7	7	4	6	6	5	6	6	5	6
183	6	6	7	7	7	6	6	6	6	7	7	7	6	7	5	6	6	6	6	6	5	6
184	7	5	7	7	7	7	5	5	7	5	4	5	6	7	7	5	6	5	6	6	6	6
185	4	4	4	4	3	5	6	4	5	5	4	5	4	4	6	6	6	6	4	4	4	4
186	5	6	5	5	6	4	4	4	5	6	7	6	6	6	3	4	6	6	5	5	5	5
187	7	7	7	7	7	6	7	7	6	7	7	7	7	5	7	7	7	7	7	5	5	7
188	7	5	5	7	7	6	7	7	7	7	5	5	7	6	5	6	5	6	5	5	5	5
189	4	4	4	4	4	4	4	4	4	4	4	4	6	5	5	4	5	5	5	4	4	4
190	4	4	4	6	5	6	6	5	6	6	6	6	6	6	4	6	6	6	5	5	5	5
191	7	7	5	6	7	7	7	7	6	7	5	6	6	7	5	7	6	5	4	6	4	6
192	4	4	5	4	4	4	4	4	4	4	6	4	5	5	5	4	6	5	4	7	5	4
193	7	6	5	6	7	7	7	5	7	5	5	7	5	4	7	7	7	7	6	4	5	7
194	5	5	5	4	4	7	7	5	7	5	5	6	6	6	2	2	7	5	4	4	4	4
195	5	5	6	6	5	6	5	5	6	6	3	3	6	4	2	4	4	4	5	5	5	5
196	5	5	7	6	5	6	6	6	5	4	6	6	6	7	7	5	5	5	7	7	7	6
197	5	6	5	6	6	7	6	5	6	6	4	4	4	4	7	6	4	5	4	4	3	4
198	7	7	5	7	7	7	7	7	7	5	6	7	7	7	6	5	7	7	6	6	5	6
199	7	7	4	6	7	7	7	7	7	6	7	7	7	7	3	4	5	4	6	7	6	6
200	5	4	5	5	5	4	7	4	6	7	4	4	4	4	6	4	7	7	7	7	6	7
201	4	6	5	4	4	4	4	6	3	4	4	4	5	5	6	5	7	7	5	5	4	5
202	5	4	5	4	4	4	5	4	5	6	5	5	5	5	4	4	6	6	7	6	6	7
203	5	4	4	7	4	5	6	6	5	7	6	6	5	5	6	5	6	4	5	7	5	5
204	4	7	5	4	4	5	5	4	4	4	4	4	4	4	4	4	4	4	6	4	5	5
205	5	6	6	6	6	7	5	7	7	6	7	7	5	7	5	7	6	7	7	7	6	7
206	7	7	6	7	7	7	7	7	6	7	7	7	7	5	7	7	6	7	6	7	5	7
207	6	5	3	5	4	6	7	7	7	5	6	6	6	6	4	5	3	4	7	6	6	6
208	6	6	6	7	6	6	4	4	6	5	4	5	3	6	6	6	5	6	5	7	6	4
209	4	5	5	5	4	6	4	4	4	4	4	5	4	4	4	4	3	4	6	6	5	6
210	5	4	4	4	4	7	7	7	7	7	7	7	6	6	7	7	6	7	5	4	5	6
211	7	7	7	6	7	5	5	4	4	4	7	7	7	7	5	7	6	7	6	5	6	7
212	6	7	7	6	7	5	7	6	6	5	7	6	5	6	5	6	5	5	6	6	7	5
213	6	4	6	5	6	5	5	5	5	4	4	4	4	2	3	4	4	4	4	5	5	5
214	4	4	4	4	3	4	4	4	4	5	5	5	7	5	4	6	4	4	4	5	4	6
215	6	7	7	6	7	5	7	6	6	5	6	6	6	6	5	6	5	5	6	5	7	5
216	7	7	5	7	6	5	6	6	7	6	7	6	6	7	5	6	5	5	7	5	5	6
217	4	4	1	4	4	4	4	4	4	4	4	4	4	4	4	4	4	4	4	4	4	4
218	4	5	6	5	6	6	7	7	5	6	7	4	5	4	4	4	4	5	4	4	3	4
219	7	6	7	6	7	6	5	5	4	5	7	6	6	6	5	7	6	6	5	7	6	6
220	4	4	7	4	4	4	3	4	4	4	4	4	4	4	4	4	4	4	4	4	4	4
221	6	6	7	6	6	6	6	6	7	5	6	5	6	5	6	7	7	5	5	6	6	6
222	7	7	5	7	7	6	6	7	6	5	7	6	5	7	6	6	6	6	7	7	7	7
223	4	6	5	6	4	5	4	4	7	6	6	7	7	5	5	5	6	5	7	7	6	5
224	5	6	6	7	6	5	5	5	5	6	7	7	7	5	4	5	5	4	7	7	7	7
225	4	4	4	4	4	6	4	3	4	4	6	7	4	5	5	5	6	6	4	4	4	4
226	4	4	5	5	4	5	7	7	5	6	7	5	7	7	6	6	5	4	4	4	4	4
227	7	4	6	6	6	4	4	4	4	6	7	7	7	7	6	6	7	6	6	7	6	7
228	6	5	6	5	6	5	4	3	3	5	5	6	6	6	3	4	3	5	4	4	4	4
229	6	7	7	4	6	7	7	6	7	7	7	7	7	7	5	6	7	6	7	7	7	7
230	7	5	7	7	7	5	5	4	5	7	6	7	6	7	7	7	7	7	6	6	6	6
231	4	5	5	4	4	5	4	4	4	4	6	4	6	4	3	4	4	4	5	4	4	5
232	4	4	4	3	3	4	4	4	5	4	4	5	4	4	4	4	4	4	4	5	5	5
233	6	7	5	7	5	5	6	6	5	5	7	7	7	7	4	7	6	5	6	6	5	6
234	7	7	7	6	7	7	7	7	7	6	7	6	7	6	7	7	7	7	7	6	5	6
235	6	6	5	5	6	7	5	6	6	7	7	6	6	7	6	5	6	6	6	6	6	7
236	5	6	5	5	6	4	6	5	5	5	5	5	6	6	5	5	4	5	6	5	5	5
237	6	5	6	5	6	6	5	5	4	6	7	6	7	7	5	7	7	6	6	5	6	5
238	7	6	6	7	6	4	7	5	7	4	5	7	7	5	3	5	4	4	3	4	4	4
239	6	5	7	7	7	7	5	6	4	7	4	4	6	4	5	5	4	4	6	6	6	5
240	7	7	5	7	7	6	5	5	7	5	5	5	6	6	7	7	7	7	5	6	7	4
241	4	4	4	4	4	4	4	4	4	4	5	4	5	4	4	5	4	4	4	4	4	4
242	6	4	6	5	5	5	5	5	5	4	4	4	4	4	3	4	4	4	5	5	5	5
243	5	4	4	4	5	6	5	7	7	5	7	7	7	7	6	7	6	6	5	5	6	5
244	6	6	5	6	5	6	4	4	4	4	7	4	5	7	3	4	5	4	4	4	4	4
245	4	5	4	5	6	6	6	7	5	6	7	4	5	5	5	4	6	5	3	5	4	5
246	4	4	4	5	4	5	4	4	4	5	3	4	4	6	4	7	5	3	3	5	4	4
247	6	4	5	7	5	6	7	6	4	7	6	7	7	7	4	5	5	6	5	3	4	4
248	4	5	5	4	4	6	6	5	6	5	6	5	7	6	3	7	4	5	5	4	4	4
249	4	4	4	5	5	5	5	5	4	4	4	4	3	4	4	6	5	6	6	5	5	5
250	6	5	5	4	5	4	4	4	4	4	5	6	5	6	4	7	6	5	5	5	5	4
251	6	6	5	4	5	5	4	4	4	5	4	4	4	4	4	5	4	5	4	4	4	4
252	7	5	6	6	7	5	4	4	4	6	6	7	7	7	4	4	4	7	6	7	6	7
253	6	6	6	6	6	6	6	6	7	5	5	5	5	5	3	4	6	6	5	5	4	4
254	6	7	6	5	6	7	7	7	7	6	7	7	7	5	5	5	6	6	5	5	5	4
255	7	5	6	7	6	4	7	5	7	3	5	7	7	5	3	5	4	5	2	4	4	4
256	6	6	6	5	6	7	7	7	7	6	7	7	7	6	5	6	6	6	5	5	5	4
257	4	4	4	4	4	4	5	4	4	4	4	6	4	4	5	4	6	4	5	4	5	5
258	5	5	5	5	5	6	4	7	4	6	6	7	7	7	4	4	4	4	7	7	7	7
259	7	7	7	6	6	6	6	6	6	6	7	7	7	7	5	6	6	6	7	7	5	7
260	6	4	7	5	7	4	3	4	4	6	4	4	4	4	7	6	5	6	5	5	6	5
261	5	5	6	6	7	7	7	7	6	5	6	6	6	6	6	6	7	6	5	7	7	6
262	6	4	6	7	5	4	4	4	4	4	5	5	4	4	2	4	4	4	5	6	5	5
263	7	7	6	7	7	5	7	5	4	7	5	6	6	7	5	5	5	7	7	6	7	7
264	5	6	4	4	4	6	5	7	6	6	7	6	6	7	7	7	7	7	6	7	7	7
265	6	4	4	5	4	4	5	5	6	5	5	5	5	5	5	5	5	6	4	4	5	4
266	7	7	7	7	6	4	4	4	6	6	7	7	4	7	4	4	4	4	4	7	6	6
267	6	7	7	6	7	7	7	7	7	6	7	6	7	6	7	7	7	7	7	6	6	6
268	7	7	6	7	6	7	7	7	6	7	6	7	7	7	5	6	5	6	5	6	5	5
269	6	7	6	7	6	6	5	5	7	6	6	6	6	6	5	6	5	4	6	5	7	6
270	6	7	4	7	7	5	5	5	6	5	4	5	5	5	4	6	5	6	6	5	5	4
271	7	5	7	7	7	7	7	7	6	7	7	7	7	7	6	5	7	7	5	7	6	7
272	7	7	6	6	6	5	6	7	6	7	6	7	7	7	7	6	7	7	6	6	6	6
273	6	6	6	7	6	6	4	5	6	5	4	5	3	6	5	6	5	5	5	7	6	4
274	4	6	5	4	4	7	5	5	5	4	7	5	6	6	7	5	4	7	6	6	5	7
275	6	7	7	7	7	6	6	6	6	6	7	6	6	6	7	7	7	7	6	6	7	6
276	4	5	4	4	4	6	6	5	6	4	7	4	7	5	7	7	7	7	4	7	4	7
277	4	5	5	4	4	6	5	5	4	6	7	5	6	7	4	6	4	4	5	4	5	4
278	5	6	5	6	5	5	5	5	5	7	7	7	4	7	4	7	7	7	5	4	5	6
279	6	5	5	6	5	4	4	3	3	6	4	5	5	5	4	5	5	5	6	5	6	5
280	5	4	5	4	5	7	7	6	6	6	6	6	6	6	5	7	7	5	7	6	6	5
281	6	7	7	7	7	6	6	6	6	6	6	6	6	6	7	7	7	7	5	6	7	6
282	7	6	6	6	6	5	5	5	5	5	7	5	5	7	7	5	5	6	6	4	6	7
283	5	6	6	7	5	4	4	4	4	7	7	4	7	5	4	5	4	4	7	7	6	6
284	4	4	3	4	3	5	7	5	5	4	4	4	3	4	5	5	4	3	6	4	5	5
285	5	5	5	4	5	4	6	6	5	5	6	5	6	4	5	7	6	5	5	6	6	6
286	5	5	5	5	4	6	6	6	7	5	4	5	5	5	5	4	4	5	4	7	6	4
287	3	4	3	2	3	3	7	4	4	2	4	5	4	5	4	4	3	4	4	4	4	5
288	5	5	5	3	4	5	5	7	5	4	7	6	6	6	3	5	6	5	6	6	5	6
289	7	7	7	7	7	7	7	7	7	7	6	4	7	7	7	7	7	7	4	5	6	4
290	5	6	5	6	4	6	5	5	6	4	7	5	6	5	5	6	6	7	6	5	6	4
291	7	4	5	5	6	4	5	5	4	6	4	4	4	4	6	5	6	7	5	4	5	4
292	7	7	6	7	7	6	5	5	4	6	6	6	6	6	7	7	7	6	7	7	7	7
293	6	6	7	6	7	5	7	7	6	6	6	6	6	6	2	5	5	4	6	6	5	6
294	6	4	5	6	5	4	5	2	6	6	6	5	7	5	6	6	6	7	7	6	7	5
295	5	4	4	3	4	4	4	4	5	4	5	4	5	4	4	5	4	4	4	4	4	4
296	5	4	5	5	4	4	7	4	6	7	4	4	4	4	5	4	7	7	7	7	6	6
297	7	7	5	7	7	7	5	5	7	5	5	5	6	6	7	7	7	7	5	6	7	4
298	4	4	4	4	4	4	4	4	4	5	4	4	4	5	4	4	4	4	5	4	5	4
299	6	7	6	6	6	4	4	4	4	5	6	7	6	5	6	4	6	6	3	6	6	7
300	4	5	6	5	5	5	4	5	4	5	6	5	4	4	5	6	6	6	5	4	5	5
301	4	2	3	4	5	5	6	4	5	5	5	6	6	5	1	1	4	5	4	4	4	4
302	5	5	6	7	7	7	5	7	7	4	7	5	6	6	4	4	5	5	6	7	4	5
303	6	5	6	6	6	7	7	7	6	5	6	6	6	6	6	6	7	6	5	7	7	6
304	6	6	7	6	6	7	6	6	7	5	6	5	6	5	6	7	7	5	6	6	6	6
305	7	6	6	5	6	6	4	6	4	6	6	5	4	7	5	6	6	4	4	5	4	4
306	6	7	6	6	6	7	7	7	6	7	7	7	5	7	5	7	6	6	6	5	6	6
307	4	4	4	4	4	3	4	3	4	4	4	4	4	4	5	5	5	4	4	4	4	4
308	6	4	5	7	5	6	7	6	5	7	6	7	7	7	4	5	5	5	5	4	4	4
309	5	5	5	4	5	5	6	5	6	5	6	6	6	5	5	6	5	6	5	7	4	5
310	5	5	6	5	7	6	7	7	6	7	7	6	7	7	7	7	7	7	7	7	6	5
311	5	4	5	5	4	5	4	5	5	7	7	6	5	7	4	7	5	5	5	7	5	7
312	6	4	6	7	5	4	4	4	4	3	5	5	4	5	2	4	4	4	4	6	5	4
313	6	7	6	4	6	6	6	7	7	4	4	4	6	4	6	6	7	6	6	6	6	6
314	7	7	6	4	6	6	7	7	5	7	6	6	6	6	5	7	6	5	7	7	6	6
315	6	6	7	6	7	6	7	7	7	6	7	6	6	6	2	5	4	4	6	6	5	6
316	4	4	4	3	3	5	6	4	5	5	4	5	4	5	6	6	6	6	4	4	5	4
317	7	7	6	4	6	6	7	7	5	7	6	5	6	6	5	6	6	5	7	7	6	6
318	7	7	6	7	7	5	7	5	5	7	4	6	6	7	5	5	4	7	7	6	7	7
319	7	7	7	7	7	6	7	7	6	7	7	7	7	6	7	7	7	7	7	6	5	6
320	7	6	6	5	6	7	7	7	6	4	4	7	7	7	5	7	6	7	5	5	5	5
321	5	4	4	3	4	7	7	7	7	6	6	7	6	6	7	7	6	7	5	4	4	6
322	5	3	4	5	3	6	4	5	5	4	4	3	4	4	5	4	4	3	5	5	7	7
323	5	4	5	5	4	5	6	4	7	4	5	4	5	5	5	5	6	7	5	6	5	6
324	6	5	5	4	4	5	6	6	6	6	6	6	7	6	6	6	5	5	5	6	5	5
325	7	7	7	4	6	7	7	7	7	7	7	7	7	7	5	6	7	6	7	7	7	7
326	5	4	5	5	4	5	5	5	5	6	7	6	4	6	7	7	7	7	7	7	7	6
327	5	6	5	5	5	6	6	6	6	6	4	6	4	4	4	7	5	5	5	5	5	5
328	4	3	4	6	4	5	4	4	4	7	7	5	5	4	4	5	5	5	4	5	3	4
329	5	7	7	4	6	6	6	7	5	7	7	7	7	7	6	6	7	6	6	7	7	6
330	4	4	4	4	4	3	4	3	4	4	4	4	4	5	5	5	5	4	4	3	4	3
331	6	7	7	7	6	7	6	7	7	7	4	7	6	6	4	5	5	6	6	4	5	5
332	7	5	6	7	7	7	5	4	7	5	4	5	6	7	7	5	6	5	6	6	6	6
333	6	5	6	5	5	4	7	7	6	7	4	5	5	5	6	5	6	6	5	5	5	5
334	6	6	6	5	3	5	6	6	5	6	6	6	7	5	6	6	5	5	5	6	5	5
335	4	6	4	4	4	6	5	7	6	6	7	6	6	7	7	7	7	7	7	7	7	7
336	7	5	7	6	6	6	7	7	6	7	5	4	7	7	6	5	7	7	5	7	6	6
337	5	6	5	4	4	7	7	5	7	5	7	5	6	6	6	7	7	5	4	4	4	4
338	6	4	5	3	5	5	5	5	5	6	5	7	6	5	4	5	6	6	5	6	4	4
339	4	4	2	2	3	4	4	5	4	4	7	5	4	5	3	4	6	5	4	5	4	4
340	6	5	6	7	6	6	6	7	6	6	6	6	7	6	4	6	6	6	7	7	6	5
341	6	5	7	7	7	5	4	5	5	7	6	7	7	7	5	5	5	6	6	5	5	6
342	7	5	6	7	5	5	5	4	4	6	7	6	7	6	7	5	6	7	6	6	6	6
343	5	5	4	4	4	4	6	6	4	5	7	4	5	6	4	6	5	7	3	4	5	4
344	6	7	6	6	6	4	4	4	4	5	6	6	6	4	6	4	6	6	4	6	6	7
345	4	5	5	4	4	6	5	5	6	6	6	6	7	6	3	7	5	5	5	4	4	4
346	5	4	4	5	5	5	5	6	4	4	4	5	3	4	4	6	6	6	6	5	5	5
347	4	4	3	5	4	5	6	5	6	6	4	7	7	7	5	6	7	6	7	7	5	7
348	6	6	6	6	6	7	6	6	6	4	6	6	4	6	5	4	4	4	5	6	5	5
349	5	5	5	4	5	4	6	6	5	5	6	5	6	4	5	7	7	5	5	6	6	6
350	5	7	4	5	4	4	4	4	4	4	4	5	5	4	4	4	4	4	4	4	4	4
351	5	4	6	6	4	7	7	5	5	4	4	5	4	5	4	4	4	4	5	5	5	7
352	7	7	6	6	7	4	4	4	4	4	6	4	5	5	4	5	4	6	4	4	4	4
353	7	7	5	7	7	7	7	7	7	5	7	7	7	7	6	5	6	7	6	7	5	6
354	5	5	5	7	7	6	5	5	5	7	7	7	7	7	7	3	4	4	5	5	6	5
355	6	6	7	6	5	4	5	5	6	6	6	5	5	6	5	6	5	7	7	7	5	6
356	5	6	6	6	6	6	5	7	7	6	7	6	5	7	5	7	6	7	7	7	7	7
357	4	4	4	4	4	6	6	6	4	4	4	7	7	5	5	6	4	5	4	7	6	5
358	5	4	5	5	4	5	4	4	4	4	4	5	4	5	4	5	5	5	6	6	5	5
359	7	7	7	7	7	7	7	7	5	6	5	5	5	5	4	7	7	5	7	6	6	7
360	5	6	7	6	6	4	4	4	6	4	4	6	4	4	4	6	6	5	4	4	4	4
361	4	6	4	5	4	7	5	6	7	5	6	5	6	5	6	7	7	7	6	6	6	5
362	6	4	6	7	6	7	6	7	7	5	7	7	6	7	6	4	6	5	6	6	5	6
363	6	5	3	5	4	4	4	4	4	4	5	5	4	5	4	4	4	4	5	5	5	5
364	5	4	5	4	5	7	7	6	6	6	6	6	6	6	5	7	7	6	7	6	6	6
365	7	4	7	7	7	4	7	6	7	5	5	4	6	6	4	4	5	4	7	6	6	7
366	6	4	5	5	7	5	4	4	4	5	3	3	4	4	7	6	5	6	5	5	6	5
367	5	6	6	6	5	5	4	7	6	4	5	4	7	7	7	5	7	5	7	7	6	7
368	5	6	6	6	5	6	5	5	5	7	5	7	6	6	7	6	5	6	6	7	6	6
369	6	4	6	6	6	4	4	4	4	6	6	7	7	7	7	6	7	6	7	7	6	7
370	6	4	6	5	7	4	4	4	4	5	4	4	4	4	7	6	5	6	5	5	6	5
371	6	7	6	6	5	6	5	4	4	6	7	5	5	6	7	7	5	6	6	5	7	6
372	4	4	6	4	4	7	4	5	4	7	7	7	7	7	7	6	4	5	7	7	6	6
373	7	6	6	3	7	7	6	6	6	7	7	4	7	7	5	7	6	7	6	6	6	5
374	5	4	4	5	5	4	4	6	6	4	4	5	6	5	4	5	4	4	4	5	5	4
375	6	6	6	6	6	6	7	7	7	7	5	7	7	5	6	6	6	6	7	5	6	7
376	6	5	6	6	6	6	7	6	6	7	4	5	4	5	7	6	7	6	7	7	6	6
377	7	7	6	6	7	7	6	7	7	6	7	7	7	7	4	6	4	6	6	7	5	7
378	6	5	6	5	6	5	4	4	4	4	5	6	6	7	3	4	4	4	4	4	4	4
379	6	6	6	7	6	7	7	6	6	5	6	6	4	6	5	4	4	4	5	6	5	6
380	5	5	5	4	4	5	5	7	5	4	7	6	5	6	4	5	6	5	6	6	5	5
381	7	7	4	6	7	7	7	7	7	4	2	3	2	3	3	4	5	5	6	7	6	6
382	6	5	6	6	6	6	7	6	6	7	4	5	4	5	7	6	7	6	7	7	6	6
383	4	4	6	5	4	7	5	6	6	4	4	5	5	5	4	5	5	5	5	4	4	4
384	6	7	6	4	6	7	7	7	7	7	7	7	7	7	5	5	7	6	7	7	7	7
385	5	5	5	5	6	6	6	7	6	5	6	4	6	6	4	7	4	5	7	7	6	7
386	4	4	4	2	4	5	6	6	7	6	6	6	4	5	6	6	5	6	7	7	7	7
387	4	6	6	5	3	5	5	5	5	7	7	4	7	7	7	6	7	7	5	4	5	5
388	5	5	5	4	4	6	7	7	6	4	6	4	5	5	7	5	7	5	5	6	7	6
389	5	5	6	7	5	6	4	5	4	5	7	6	7	6	7	6	5	5	6	7	5	5
390	6	7	7	7	7	6	5	6	6	4	5	6	4	5	4	7	6	5	6	7	5	6
391	4	4	4	6	4	5	4	5	4	4	4	4	5	4	2	4	6	4	4	4	4	4
392	4	4	5	4	5	4	4	4	4	4	5	4	4	4	5	4	4	4	4	5	4	4
393	6	6	6	7	7	7	6	7	7	7	5	6	6	6	6	6	6	7	7	7	7	7
394	6	5	4	5	4	6	7	7	6	5	6	6	6	6	4	5	4	4	7	6	6	6
395	4	4	4	4	3	2	2	4	3	4	5	4	4	4	4	4	6	4	5	3	4	4
396	6	7	6	6	5	6	5	5	4	6	7	5	6	6	6	7	5	6	6	5	7	6
397	7	7	6	7	6	6	6	6	7	6	7	6	6	6	4	6	5	5	7	5	5	6
398	6	5	5	4	4	5	5	6	6	6	6	6	7	6	6	6	5	5	5	6	6	5
399	5	7	4	4	6	7	7	7	7	7	7	7	7	7	7	5	7	6	7	7	7	7
400	4	4	4	6	4	6	4	4	5	4	4	4	4	4	4	4	4	4	4	4	4	4
401	5	4	4	5	4	5	4	6	6	4	5	4	6	4	4	4	4	4	4	4	4	4
402	5	5	5	3	4	5	4	4	4	4	6	4	6	4	3	4	4	4	5	4	4	5
403	4	4	5	6	5	6	5	5	5	6	5	5	6	7	4	3	5	4	5	6	5	5
404	4	4	4	6	4	4	4	4	4	7	7	4	5	4	4	5	5	5	4	5	4	4
405	5	6	5	6	5	6	7	7	6	6	5	4	7	4	7	6	7	7	7	7	7	7
406	6	7	7	7	7	6	6	6	6	7	7	7	7	7	5	6	6	6	7	6	6	6
407	7	7	4	6	7	7	7	7	7	6	7	7	7	7	3	4	5	4	6	7	6	6
408	4	4	4	4	4	2	2	4	4	4	5	4	4	4	5	4	6	4	5	4	4	4
409	4	6	5	5	4	4	6	6	6	5	6	5	6	6	4	6	5	5	5	6	6	6
410	6	4	6	7	6	4	7	7	7	7	7	7	7	7	7	6	5	6	7	7	7	7
411	7	7	6	6	7	4	4	4	4	4	5	5	5	5	4	5	5	5	4	4	4	4
412	6	5	6	6	6	6	4	6	5	4	6	5	6	4	5	5	6	6	6	6	6	6
413	4	4	5	4	4	5	5	4	4	4	5	4	4	4	4	6	5	5	4	4	6	5
414	7	7	7	7	7	4	4	4	6	6	7	7	4	7	4	5	3	4	4	7	6	7
415	4	4	4	5	4	4	4	5	6	7	4	7	7	7	4	7	5	5	7	7	7	7
416	7	7	6	7	7	7	7	7	7	7	7	7	7	7	7	6	7	7	7	6	6	7
